# Supplementary material for: 3D microelectrode cluster and stimulation paradigm yield powerful analgesia without noticeable adverse effects
Source: Sci Adv. 2021 Oct 8;7(41):eabj2847. doi: 10.1126/sciadv.abj2847 (PMC8500508; doi:10.1126/sciadv.abj2847)
Supplement: Supplementary file 2 — Movie S1 [file sciadv.abj2847_movie_s1.zip]

Archive with 1 entries (1 files):
- sciadv.abj2847_movie_S1.mp4
